# Supplementary material for: Exploring Topics, Emotions, and Sentiments in Health Organization Posts and Public Responses on Instagram: Content Analysis
Source: JMIR Infodemiology. 2025 May 2;5:e70576. doi: 10.2196/70576 (PMC12084776; doi:10.2196/70576)
Supplement: Multimedia Appendix 1 [file infodemiology_v5i1e70576_app1.xlsx]

## Sheet: גיליון1
Topic number	Topic name	Topic size	Most significant words
0	COVID-19	1446	COVID, 19, COVID19, Coronavirus, Publichealth, Vaccinated
1	Mental Health	752	Mental, Mentalhealth, Gov, Stress, Help
2	Children and Vaccines	496	Children, Child, Vaccines, Parents, Polio
3	COVID-19 Booster Vaccine	288	Booster, Updated, Sleeveup, Covid, Vaccine
4	Pregnant	246	Pregnant, Pregnancy, Baby, Birth, Publichealth
5	Foodborne	235	Food, Germs, Salmonella, Hands, Outbreak
6	Research	226	Research, Cells, Science, Credit, Brain
7	Community Health	223	Health, Better, Healthforall, Access, Communitie
8	Flu	216	Flu, Fightflu, Influenza, Vaccine, Fluseason
9	Cancer	198	Cancer, Breast, HPV, Breastcancer, Bringyourbrave
10	Monkeypox	197	Monkeypox, Mpox, Learn, Rash, Vaccine
11	Cardiovascular Diseases	193	Heart, Blood, Healthy, Diabetes, Disease
12	Public Health	183	Public, Health, Program, Apply, Science
13	Climate	148	Heat, Hurricane, Can, Winter, Safe
14	Sepsis	141	Sepsis, Infection, Infections, Lead, Bacteria
15	Masks	127	Mask, Face, Wear, Cloth, Wearing
16	Vector	122	Mosquito, Bites, Mosquitoes, Dengue, Tick
17	Health Equity	108	Health, Action, Healthequity, Equity, Communities
18	Antibiotics	108	Antibiotics, Antibiotic, Beantibioticsaware, Use, Feelbetter
19	Ebola	92	Ebola, DRC, Outbreak, Response, Health
20	Humanitarian	91	Health, Care, Humanitarian, Supplies, Gaza
21	Smoking	85	Tobacco, Smoking, Products, Notobacco, Quit
22	RSV	59	RSV, Respiratory, Syncytial, Shingles,
			Virus
23	Sun Damage	52	Skin, Sun, Sunscreen, Summer, Sunsafety
24	Noise Damage	50	Hearing, Earplugs, Hearingloss, Loud, Fireworks
