# Supplementary material for: Exploring Topics, Emotions, and Sentiments in Health Organization Posts and Public Responses on Instagram: Content Analysis
Source: JMIR Infodemiology. 2025 May 2;5:e70576. doi: 10.2196/70576 (PMC12084776; doi:10.2196/70576)
Supplement: Multimedia Appendix 4 [file infodemiology_v5i1e70576_app4.xlsx]

## Sheet: APPENDIX 2
sentiment	n	word	score
positive	1	health	74.6077
positive	1	learn	68.7741
positive	1	help	59.0607
positive	1	covid	50.9024
positive	1	people	49.9287
positive	1	19	43.2405
positive	1	http	36.7119
positive	1	vaccine	36.4176
positive	1	protect	36.3668
positive	1	vaccines	34.6812
positive	1	https	32.7044
positive	1	flu	31.7997
positive	1	know	31.3623
positive	1	risk	30.8352
positive	1	healthy	27.8047
positive	1	make	27.5868
positive	1	disease	27.2134
positive	1	use	26.8388
positive	1	care	26.7999
positive	1	spread	26.4433
positive	1	symptoms	26.1689
positive	1	safe	25.8732
positive	1	stay	25.1884
positive	1	children	25.1756
positive	1	getting	25.103
positive	1	prevent	25.0388
positive	1	visit	24.7538
positive	1	mental	24.6564
positive	1	tap	24.3853
positive	1	family	24.3592
positive	1	new	24.2541
positive	1	time	23.8238
positive	1	tips	23.4371
positive	1	vaccinated	23.0792
positive	1	day	23.0564
positive	1	public	22.6892
positive	1	today	22.0254
positive	1	year	21.9082
positive	1	sick	21.6835
positive	1	child	20.8048
positive	1	cancer	20.353
positive	1	like	20.186
positive	1	life	20.0612
positive	1	need	19.699
positive	1	hands	19.4082
positive	1	home	19.3781
positive	1	community	18.9531
positive	1	water	18.9027
positive	1	don	18.3816
positive	1	school	17.9782
positive	2	covid 19	33.1605
positive	2	mental health	15.1847
positive	2	tap learn	14.4151
positive	2	public health	14.2249
positive	2	wash hands	10.7955
positive	2	help protect	9.88703
positive	2	united states	9.26054
positive	2	make sure	9.01763
positive	2	swipe learn	7.69379
positive	2	did know	7.68394
positive	2	slow spread	7.67587
positive	2	help prevent	7.41201
positive	2	learn https	7.40994
positive	2	health care	7.30178
positive	2	fully vaccinated	6.82854
positive	2	19 vaccines	6.51781
positive	2	wear mask	6.39746
positive	2	tips help	6.32861
positive	2	flu vaccine	6.31531
positive	2	learn http	6.30059
positive	2	stay feet	6.16397
positive	2	19 vaccine	5.997
positive	2	loved ones	5.7607
positive	2	stay healthy	5.67471
positive	2	learn visiting	5.45189
positive	2	awareness month	5.36717
positive	2	soap water	5.29103
positive	2	prevent spread	5.28132
positive	2	higher risk	5.11683
positive	2	face covering	5.06843
positive	2	cloth face	4.96116
positive	2	healthcare provider	4.82671
positive	2	talk doctor	4.81297
positive	2	image library	4.79061
positive	2	health image	4.79061
positive	2	signs symptoms	4.7632
positive	2	protect family	4.73286
positive	2	library phil	4.73114
positive	2	antibiotic use	4.62072
positive	2	million people	4.5491
positive	2	feet apart	4.37166
positive	2	avoid crowds	4.33174
positive	2	severe illness	4.31497
positive	2	save lives	4.30297
positive	2	spread covid	4.28538
positive	2	reduce risk	4.24522
positive	2	risk getting	4.19174
positive	2	getting sick	4.1527
positive	2	raise awareness	4.05872
positive	2	need know	3.97634
positive	3	covid 19 vaccines	6.19502
positive	3	covid 19 vaccine	5.76233
positive	3	health image library	4.76401
positive	3	public health image	4.76401
positive	3	image library phil	4.70425
positive	3	spread covid 19	4.10426
positive	3	help slow spread	3.64287
positive	3	cloth face covering	3.53812
positive	3	covid 19 vaccination	3.36999
positive	3	hands soap water	3.25291
positive	3	better health better	3.1353
positive	3	health better understanding	3.1353
positive	3	epidemic intelligence service	3.07799
positive	3	stay feet apart	2.87149
positive	3	wash hands soap	2.79446
positive	3	covid data tracker	2.64356
positive	3	help prevent spread	2.63343
positive	3	vaccinated covid 19	2.60228
positive	3	poorly ventilated spaces	2.50727
positive	3	help raise awareness	2.49362
positive	3	spaces wash hands	2.32538
positive	3	ventilated spaces wash	2.32538
positive	3	health care provider	2.27364
positive	3	protect covid 19	2.20536
positive	3	crowds poorly ventilated	2.1815
positive	3	wear cloth face	2.14904
positive	3	vaccines safe effective	2.12632
positive	3	avoid crowds poorly	2.09014
positive	3	use hand sanitizer	2.06681
positive	3	human biomolecular atlas	2.06625
positive	3	common fund human	2.06625
positive	3	fund human biomolecular	2.06625
positive	3	biomolecular atlas program	2.06625
positive	3	mouth stay feet	2.02633
positive	3	nose mouth stay	2.02633
positive	3	intelligence service eis	2.01464
positive	3	help mental health	1.99963
positive	3	slow spread covid	1.99222
positive	3	try tips help	1.97207
positive	3	epa registered insect	1.94462
positive	3	19 vaccines safe	1.92576
positive	3	prevent spread covid	1.91794
positive	3	higher risk getting	1.88052
positive	3	registered insect repellent	1.87356
positive	3	help spread word	1.83693
positive	3	risk severe illness	1.80679
positive	3	soap water 20	1.80643
positive	3	water 20 seconds	1.80643
positive	3	stay feet avoid	1.79501
positive	3	respiratory syncytial virus	1.78923
positive	4	public health image library	4.77181
positive	4	health image library phil	4.71251
positive	4	better health better understanding	3.14983
positive	4	wash hands soap water	2.74478
positive	4	poorly ventilated spaces wash	2.28224
positive	4	ventilated spaces ventilated spaces wash handswash hands	2.28224
positive	4	crowds poorly ventilated spaces	2.14535
positive	4	learn fun facts brain	2.12132
positive	4	swipe learn fun facts	2.12132
positive	4	fund human biomolecular atlas	2.0873
positive	4	human biomolecular atlas program	2.0873
positive	4	common fund human biomolecular	2.0873
positive	4	avoid crowds poorly ventilated	2.0546
positive	4	epidemic intelligence service eis	2.02613
positive	4	nose mouth stay feet	1.99169
positive	4	slow spread covid 19	1.95797
positive	4	prevent spread covid 19	1.91368
positive	4	epa registered insect repellent	1.89163
positive	4	covid 19 vaccines safe	1.89029
positive	4	wear cloth face covering	1.8866
positive	4	share science share hope	1.76741
positive	4	hands soap water 20	1.7669
positive	4	soap water 20 seconds	1.7669
positive	4	materials based latest research	1.69979
positive	4	covid 19 vaccination data	1.69125
positive	4	need help mental health	1.67327
positive	4	fully vaccinated covid 19	1.67061
positive	4	stay feet avoid crowds	1.65683
positive	4	mask nose mouth stay	1.6236
positive	4	research news week edition	1.6215
positive	4	seconds weekly roundup research	1.6215
positive	4	news week edition learn	1.6215
positive	4	news events news releases	1.6215
positive	4	https news events news	1.6215
positive	4	science seconds weekly roundup	1.6215
positive	4	roundup research news week	1.6215
positive	4	weekly roundup research news	1.6215
positive	4	respiratory syncytial virus rsv	1.61179
positive	4	19 vaccination data visit	1.60053
positive	4	informational materials based latest	1.5641
positive	4	sharing informational materials based	1.5641
positive	4	wear mask nose mouth	1.5223
positive	4	data visit http cdt_vaccine	1.49147
positive	4	vaccination data visit http	1.49147
positive	4	help mental health don	1.47753
positive	4	know start infographic help	1.47753
positive	4	health don know start	1.47753
positive	4	don know start infographic	1.47753
positive	4	start infographic help guide	1.47753
positive	4	mental health don know	1.47753
negative	1	covid	139.297
negative	1	19	126.907
negative	1	learn	105.963
negative	1	vaccine	104.167
negative	1	vaccines	100.035
negative	1	help	77.1764
negative	1	people	75.9498
negative	1	vaccinated	71.3632
negative	1	protect	67.4171
negative	1	https	66.947
negative	1	health	63.4664
negative	1	flu	62.92
negative	1	tap	57.8836
negative	1	children	56.9727
negative	1	booster	56.7849
negative	1	getting	54.2977
negative	1	vaccination	50.4287
negative	1	risk	47.4567
negative	1	child	45.331
negative	1	make	44.5534
negative	1	older	43.7932
negative	1	know	43.2359
negative	1	data	41.8862
negative	1	safe	40.8347
negative	1	symptoms	40.6564
negative	1	http	40.4383
negative	1	spread	40.3077
negative	1	sick	38.9067
negative	1	stay	38.8084
negative	1	new	38.1421
negative	1	years	37.8719
negative	1	prevent	37.0857
negative	1	family	36.0224
negative	1	need	35.8368
negative	1	ages	35.7009
negative	1	illness	35.6849
negative	1	mask	35.2896
negative	1	updated	35.1828
negative	1	dose	34.9519
negative	1	community	34.5055
negative	1	visit	34.4875
negative	1	time	34.4104
negative	1	protection	34.3308
negative	1	severe	34.1585
negative	1	use	32.5424
negative	1	million	31.5539
negative	1	like	31.3618
negative	1	fully	30.988
negative	1	sure	29.8678
negative	1	wear	29.7565
negative	2	covid 19	93.1179
negative	2	tap learn	35.0437
negative	2	19 vaccine	26.4064
negative	2	19 vaccines	25.3601
negative	2	fully vaccinated	22.6679
negative	2	help protect	21.5766
negative	2	learn https	18.9889
negative	2	united states	18.7681
negative	2	make sure	17.855
negative	2	years older	17.1923
negative	2	severe illness	16.8849
negative	2	wash hands	15.671
negative	2	wear mask	15.6
negative	2	learn visiting	14.2437
negative	2	million people	14.2157
negative	2	19 vaccination	13.7838
negative	2	community level	13.7506
negative	2	covid data	13.5554
negative	2	data tracker	13.5554
negative	2	vaccinated covid	13.0068
negative	2	getting vaccinated	12.3799
negative	2	healthcare provider	12.028
negative	2	stay feet	11.781
negative	2	children ages	11.6925
negative	2	public health	11.6562
negative	2	flu vaccine	11.6359
negative	2	did know	11.4933
negative	2	dose vaccine	11.1131
negative	2	slow spread	11.1062
negative	2	ages years	11.0768
negative	2	safe effective	10.8155
negative	2	help prevent	10.4422
negative	2	higher risk	10.4184
negative	2	loved ones	10.0059
negative	2	vaccines safe	9.35669
negative	2	near vaccines	9.26344
negative	2	talk doctor	9.03724
negative	2	received dose	9.03141
negative	2	months older	8.94155
negative	2	avoid crowds	8.89997
negative	2	pfizer biontech	8.81559
negative	2	protect family	8.74939
negative	2	hospitalization death	8.73892
negative	2	need know	8.60928
negative	2	illness hospitalization	8.48506
negative	2	best way	8.28427
negative	2	click learn	8.23557
negative	2	learn http	8.16424
negative	2	19 booster	8.0991
negative	2	updated covid	8.05055
negative	3	covid 19 vaccine	24.3299
negative	3	covid 19 vaccines	23.2426
negative	3	covid 19 vaccination	12.7097
negative	3	covid data tracker	12.6727
negative	3	vaccinated covid 19	11.8103
negative	3	ages years older	7.91988
negative	3	covid 19 community	7.43877
negative	3	covid 19 booster	7.41841
negative	3	tracker weekly review	7.2925
negative	3	data tracker weekly	7.2925
negative	3	date covid 19	7.21307
negative	3	19 vaccination data	6.98995
negative	3	spread covid 19	6.94633
negative	3	vaccines safe effective	6.94235
negative	3	severe illness hospitalization	6.89633
negative	3	received dose vaccine	6.68039
negative	3	vaccination data visit	6.62903
negative	3	19 vaccines safe	6.58808
negative	3	poorly ventilated spaces	6.31267
negative	3	crowds poorly ventilated	6.28038
negative	3	avoid crowds poorly	6.28038
negative	3	talk healthcare provider	6.20235
negative	3	spaces wash hands	5.96887
negative	3	ventilated spaces wash	5.96887
negative	3	illness hospitalization death	5.96647
negative	3	19 community level	5.93566
negative	3	12 years older	5.79111
negative	3	free covid 19	5.63808
negative	3	fully vaccinated covid	5.58788
negative	3	high community level	5.56542
negative	3	medium high community	5.56542
negative	3	dose covid 19	5.52063
negative	3	risk severe illness	5.48714
negative	3	population received dose	5.46329
negative	3	million people received	5.40838
negative	3	sick covid 19	5.35755
negative	3	updated covid 19	5.32421
negative	3	hands soap water	5.31173
negative	3	visit http cdt_vaccine	5.20765
negative	3	data visit http	5.20765
negative	3	updated bivalent booster	5.13161
negative	3	getting covid 19	5.06887
negative	3	learn covid 19	4.95648
negative	3	wash hands soap	4.90876
negative	3	covid 19 learn	4.87105
negative	3	pfizer biontech moderna	4.85055
negative	3	800 232 0233	4.8192
negative	3	zip code 438829	4.71999
negative	3	week covid data	4.69051
negative	3	vaccines learn visiting	4.65905
negative	4	covid data tracker weekly	7.14082
negative	4	data tracker weekly review	7.14082
negative	4	covid 19 vaccination data	6.69973
negative	4	covid 19 vaccines safe	6.3488
negative	4	19 vaccination data visit	6.28096
negative	4	avoid crowds poorly ventilated	6.07814
negative	4	covid 19 community level	6.02112
negative	4	crowds poorly ventilated spaces	5.92596
negative	4	poorly ventilated spaces wash	5.76105
negative	4	ventilated spaces wash hands	5.76105
negative	4	medium high community level	5.69944
negative	4	date covid 19 vaccines	5.63892
negative	4	severe illness hospitalization death	5.59276
negative	4	19 vaccines safe effective	5.43846
negative	4	fully vaccinated covid 19	5.3583
negative	4	population received dose vaccine	5.15665
negative	4	vaccination data visit http	4.9797
negative	4	data visit http cdt_vaccine	4.9797
negative	4	wash hands soap water	4.81975
negative	4	week covid data tracker	4.59049
negative	4	text zip code 438829	4.49319
negative	4	covid 19 vaccine booster	4.41439
negative	4	weekly review http cdtweeklyreview	4.38778
negative	4	tracker weekly review http	4.38778
negative	4	free covid 19 vaccine	4.28211
negative	4	level covid 19 community	4.16724
negative	4	stay date covid 19	4.11419
negative	4	million people received booster	4.07118
negative	4	nose mouth stay feet	3.98891
negative	4	community level covid 19	3.98161
negative	4	virus causes covid 19	3.92564
negative	4	vaccines safe effective free	3.84046
negative	4	population location medium high	3.78868
negative	4	location medium high community	3.78868
negative	4	covid 19 vaccine near	3.77115
negative	4	confirmed probable cases identified	3.62742
negative	4	people received booster dose	3.57005
negative	4	children ages months older	3.54011
negative	4	0233 text zip code	3.53182
negative	4	search vaccines 800 232	3.53182
negative	4	232 0233 text zip	3.53182
negative	4	800 232 0233 text	3.53182
negative	4	vaccines 800 232 0233	3.53182
negative	4	stay feet avoid crowds	3.4877
negative	4	mask nose mouth stay	3.42861
negative	4	near search vaccines 800	3.33739
negative	4	code 438829 covid 19	3.22949
negative	4	zip code 438829 covid	3.22949
negative	4	438829 covid 19 vaccination	3.22949
negative	4	mouth stay feet avoid	3.153
